# Supplementary material for: Profiling of extracellular vesicle-associated microRNAs reveals a regulated response to potato virus Y infection in tomato
Source: Front Genet. 2026 Mar 9;17:1722725. doi: 10.3389/fgene.2026.1722725 (PMC13006145; doi:10.3389/fgene.2026.1722725)
Supplement: Supplementary file 1 [file Table2.xlsx]

## Sheet: Sheet1
	CK_1	CK_2	CK_3	PVY_1	PVY_2	PVY_3
	Unique reads	Unique reads	Unique reads	Unique reads	Unique reads	Unique reads
Raw reads	1172785	1390267	1250242	1113209	1202731	939829
3ADT&length filter	318691	383636	339580	330328	363299	269807
Junk reads	11361	14695	12480	5609	5440	5031
Clean reads	307330	368941	327100	324719	357859	264776
Rfam	36939	42883	39493	29229	35811	22967
mRNA	30313	33681	32288	11624	12842	9323
Repeats	295	339	325	234	284	206
valid reads	787455	928838	838972	741553	791184	636836
