# Supplementary material for: Profiling of extracellular vesicle-associated microRNAs reveals a regulated response to potato virus Y infection in tomato
Source: Front Genet. 2026 Mar 9;17:1722725. doi: 10.3389/fgene.2026.1722725 (PMC13006145; doi:10.3389/fgene.2026.1722725)
Supplement: Supplementary file 2 [file Table3.xlsx]

## Sheet: Sheet1
	CK_1	CK_2	CK_3	PVY_1	PVY_2	PVY_3
lib	uniq	uniq	uniq	uniq	uniq	uniq
rRNA	23511	27069	25073	19990	25084	15508
tRNA	10770	12644	11720	8187	9430	6609
snoRNA	175	205	209	88	102	79
snRNA	134	185	153	67	41	36
other Rfam RNA	2349	2780	2338	897	1154	735
