# Supplementary material for: Profiling of extracellular vesicle-associated microRNAs reveals a regulated response to potato virus Y infection in tomato
Source: Front Genet. 2026 Mar 9;17:1722725. doi: 10.3389/fgene.2026.1722725 (PMC13006145; doi:10.3389/fgene.2026.1722725)
Supplement: Supplementary file 4 [file Table4.xlsx]

## Sheet: Sheet1
Case	Control	Up_diff	Down_diff	Total_diff(pValue<0.05&|log2FC|>1)	miRNA with target	target mRNAs	sites
PVY	CK	16	80	96	15	85	99
