# Supplementary material for: Profiling of extracellular vesicle-associated microRNAs reveals a regulated response to potato virus Y infection in tomato
Source: Front Genet. 2026 Mar 9;17:1722725. doi: 10.3389/fgene.2026.1722725 (PMC13006145; doi:10.3389/fgene.2026.1722725)
Supplement: Supplementary file 5 [file Table1.xlsx]

## Sheet: Sheet1
miRNA	Forward primer sequence	Reverse primer sequence
miR6423-p5_2	GCGGCGGCGGCGGTGGCGGCG	Universal miRNA qPCR Primer
miR5139-p3	GAAACTCTGGTGGAGGCTC	Universal miRNA qPCR Primer
miR172i-p3	AGTAGCTGCAGGAACAGA	Universal miRNA qPCR Primer
miR396b	TTCCACAGCTTTCTTGAACTT	Universal miRNA qPCR Primer
miR6173-p3_1	GATTAGATACCCCAGTAGTCCT	Universal miRNA qPCR Primer
miR6300-p5_4	TGTAGTATAGTGGTAAGTATTCC	Universal miRNA qPCR Primer
Primer name	Primer sequence
psuper1300-GFP-F	CTTCCCAAATTACCAATACATTACACTAGC
psuper1300-GFP-R	ACACGCTGAACTTGTGGCCGTTTACGTC
SlyTET8-GFP-F	GGGGCCCGGGGTCGACATGTTGCGTTTGAGTAACAATTT
SlyTET8-GFP-R	CCCTTGCTCACCATGGTACCAGGATAACGCTTATATGAATCAAGA
U6-F	GGGGACATCCGATAAAATTG
U6-R	GGACCATTTCTCGATTTGTG
